# Supplementary material for: Exploring the Cytotoxic and Redox-Modulatory Effects of Nanoceria in MCF7 Breast Cancer Cells Using Integrated Molecular and Proteomic Analyses
Source: Antioxidants (Basel). 2025 Nov 14;14(11):1361. doi: 10.3390/antiox14111361 (PMC12649274; doi:10.3390/antiox14111361)
Supplement: Supplementary file 1 [file antioxidants-14-01361-s001.zip]

Archive with 1 entries (1 files):
- antioxidants-3905507-supplementary.pdf
